# Supplementary material for: The Penn Medicine BioBank: Towards a Genomics-Enabled Learning Healthcare System to Accelerate Precision Medicine in a Diverse Population
Source: J Pers Med. 2022 Nov 29;12(12):1974. doi: 10.3390/jpm12121974 (PMC9785650; doi:10.3390/jpm12121974)
Supplement: Supplementary file 1 [file jpm-12-01974-s001.zip]

Archive with 2 entries (2 files):
- PMBB_Banner_Author_List_and_Contribution_Statements_07252022.pdf
- Supplemental_Tables.xlsx
